# Supplementary material for: ATF3/SPI1/SLC31A1 Signaling Promotes Cuproptosis Induced by Advanced Glycosylation End Products in Diabetic Myocardial Injury
Source: Int J Mol Sci. 2023 Jan 14;24(2):1667. doi: 10.3390/ijms24021667 (PMC9862315; doi:10.3390/ijms24021667)
Supplement: Supplementary file 1 [file ijms-24-01667-s001.zip]

Archive with 1 entries (1 files):
- ijms-2097701-supplementary.pdf
